# Supplementary material for: Structure and Chemical Composition of ca. 10-Million-Year-Old (Late Miocene of Western Amazon) and Present-Day Teeth of Related Species
Source: Biology (Basel). 2022 Nov 8;11(11):1636. doi: 10.3390/biology11111636 (PMC9687460; doi:10.3390/biology11111636)
Supplement: Supplementary file 1 [file biology-11-01636-s001.zip]

Archive with 1 entries (1 files):
- biology-1882597-Supplementary Titles-23.11 edit.pdf
